# Supplementary material for: Assessment of Lithium, Macro- and Microelements in Water, Soil and Plant Samples from Karst Areas in Romania
Source: Materials (Basel). 2021 Jul 17;14(14):4002. doi: 10.3390/ma14144002 (PMC8306611; doi:10.3390/ma14144002)
Supplement: Supplementary file 1 [file materials-14-04002-s001.zip]

Archive with 1 entries (1 files):
- materials-1275478-supplementary.pdf
